# Supplementary material for: Microalgal Co-Cultivation Prospecting to Modulate Vitamin and Bioactive Compounds Production
Source: Antioxidants (Basel). 2021 Aug 26;10(9):1360. doi: 10.3390/antiox10091360 (PMC8468856; doi:10.3390/antiox10091360)
Supplement: Supplementary file 1 [file antioxidants-10-01360-s001.zip]

Archive with 7 entries (6 files):
- antioxidants-1294698-proof done supp/Figure S1_SM.jpg
- antioxidants-1294698-proof done supp/Figure S2_SM.docx
- antioxidants-1294698-proof done supp/Figure S3_SM.docx
- antioxidants-1294698-proof done supp/Table S1_SM.docx
- antioxidants-1294698-proof done supp/Table S2_SM.docx
- antioxidants-1294698-proof done supp/Table S3_SM.docx
- antioxidants-1294698-proof done supp/
